# Supplementary material for: Patients’ Views on the Design of DiabeText, a New mHealth Intervention to Improve Adherence to Oral Antidiabetes Medication in Spain: A Qualitative Study
Source: Int J Environ Res Public Health. 2022 Feb 8;19(3):1902. doi: 10.3390/ijerph19031902 (PMC8834698; doi:10.3390/ijerph19031902)
Supplement: Supplementary file 1 [file ijerph-19-01902-s001.zip]

Archive with 1 entries (1 files):
- ijerph-1545309-supplementary.pdf
